# Supplementary material for: Improved Cladocopium goreaui Genome Assembly Reveals Features of a Facultative Coral Symbiont and the Complex Evolutionary History of Dinoflagellate Genes
Source: Microorganisms. 2022 Aug 17;10(8):1662. doi: 10.3390/microorganisms10081662 (PMC9412976; doi:10.3390/microorganisms10081662)
Supplement: Supplementary file 1 [file microorganisms-10-01662-s001.zip]

Archive with 6 entries (6 files):
- Chen_SuppFigures_R1_v1.1.pdf
- __MACOSX/._Chen_SuppFigures_R1_v1.1.pdf
- Chen_SuppTables_R1.xlsx
- __MACOSX/._Chen_SuppTables_R1.xlsx
- SuppData_sorted_trees.tgz
- __MACOSX/._SuppData_sorted_trees.tgz
